# Supplementary material for: Regulation Mechanism of Dopamine Receptor 1 in Low Temperature Response of Marsupenaeus japonicus
Source: Int J Mol Sci. 2023 Oct 17;24(20):15278. doi: 10.3390/ijms242015278 (PMC10607110; doi:10.3390/ijms242015278)
Supplement: Supplementary file 1 [file ijms-24-15278-s001.zip]

Archive with 1 entries (1 files):
- ijms-2608856-supplementary.pdf
